# Supplementary material for: Physical Mapping of a Powdery Mildew Resistance Gene in Chromosome 6St from Wheat-Thinopyrum intermedium Introgression Lines
Source: Plants (Basel). 2026 Apr 24;15(9):1308. doi: 10.3390/plants15091308 (PMC13164910; doi:10.3390/plants15091308)
Supplement: Supplementary file 1 [file plants-15-01308-s001.zip]

Archive with 1 entries (1 files):
- plants-4258381-supplementary.pdf
